# Supplementary material for: Association Between Sarcopenia and Buttock Pain Among Middle-Aged and Older Chinese People: Evidence from the China Health and Retirement Longitudinal Study
Source: Healthcare (Basel). 2025 May 31;13(11):1311. doi: 10.3390/healthcare13111311 (PMC12154368; doi:10.3390/healthcare13111311)
Supplement: Supplementary file 1 [file healthcare-13-01311-s001.zip]

Archive with 1 entries (1 files):
- healthcare-3635589-supplementary.pdf
